# Supplementary material for: Experimental and analytical datasets for pressure drop and flow distribution in a Z-type flat-plate solar absorber
Source: Data Brief. 2022 Apr 10;42:108162. doi: 10.1016/j.dib.2022.108162 (PMC9046628; doi:10.1016/j.dib.2022.108162)
Supplement: Supplementary file 1 [file mmc1.zip]

Archive with 8 entries (8 files):
- 01 Fig. x_Data/Fig. 10_Data.xlsx
- 01 Fig. x_Data/Fig. 11_Data.xlsx
- 01 Fig. x_Data/Fig. 12_Data.xlsx
- 01 Fig. x_Data/Fig. 13_Data.xlsx
- 01 Fig. x_Data/Fig. 6_Data.xlsx
- 01 Fig. x_Data/Fig. 7_Data.xlsx
- 01 Fig. x_Data/Fig. 8_Data.xlsx
- 01 Fig. x_Data/Fig. 9_Data.xlsx
