# Supplementary material for: Experimental and analytical datasets for pressure drop and flow distribution in a Z-type flat-plate solar absorber
Source: Data Brief. 2022 Apr 10;42:108162. doi: 10.1016/j.dib.2022.108162 (PMC9046628; doi:10.1016/j.dib.2022.108162)
Supplement: Supplementary file 1 [file mmc1.zip › 01 Fig. x_Data/Fig. 10_Data.xlsx]

## Sheet: water, 20 °C
Total flow rate, V	Non-uniformity, ϕ
[m3 hr-1]	[-]
0.05	0.026378
0.055	0.0315071
0.06	0.0369202
0.065	0.0425897
0.07	0.0487244
0.075	0.0546546
0.08	0.0613679
0.085	0.0676821
0.09	0.0745681
0.095	0.0787623
0.1	0.0668094
0.11	0.0476191
0.12	0.0286242
0.13	0.018687
0.14	0.0175561
0.15	0.0209155
0.16	0.024885
0.17	0.0261933
0.18	0.0300576
0.19	0.0332065
0.2	0.0349046
0.21	0.0370934
0.22	0.0388868
0.23	0.0398687
0.24	0.0413084
0.25	0.0429165
0.26	0.0427795
0.268571	0.043935
0.297143	0.0446233
0.325714	0.0488666
0.354286	0.0479858
0.382857	0.0520777
0.411429	0.0551263
0.44	0.053029
0.468571	0.0350748
0.497143	0.0255245
0.525714	0.0283457
0.554286	0.0283935
0.582857	0.0289686
0.611429	0.0275155
0.64	0.0303956
0.668571	0.0320375
0.697143	0.0324288
0.725714	0.032806
0.754286	0.0331704
0.782857	0.0333276
0.811429	0.0324437
0.84	0.0323122
0.868571	0.0332176
0.897143	0.0338111
0.925714	0.0340755
0.95	0.0342944

## Sheet: water, 40 °C
Total flow rate, V	Non-uniformity, ϕ
[m3 hr-1]	[-]
0.05	0.0561532
0.055	0.0660782
0.06	0.0775017
0.065	0.070287
0.07	0.056578
0.075	0.0419098
0.08	0.0292031
0.085	0.0185967
0.09	0.0172167
0.095	0.0181807
0.1	0.0211146
0.11	0.0257585
0.12	0.0316069
0.13	0.0351355
0.14	0.0375989
0.15	0.0397464
0.16	0.041751
0.17	0.0426489
0.18	0.044699
0.19	0.0436664
0.2	0.0462646
0.21	0.0482382
0.22	0.0499949
0.23	0.0474463
0.24	0.0492478
0.25	0.051755
0.26	0.0536216
0.268571	0.0549978
0.297143	0.0422282
0.325714	0.0266485
0.354286	0.0283702
0.382857	0.028966
0.411429	0.0290238
0.44	0.0320638
0.468571	0.0326538
0.497143	0.0332014
0.525714	0.0326042
0.554286	0.0324108
0.582857	0.0337263
0.611429	0.0341297
0.64	0.0345163
0.668571	0.0348874
0.697143	0.035889
0.725714	0.0363684
0.754286	0.0368318
0.782857	0.0366739
0.811429	0.0370082
0.84	0.0373321
0.868571	0.0376465
0.897143	0.0379514
0.925714	0.0382479
0.95	0.0384937

## Sheet: water, 60 °C
Total flow rate, V	Non-uniformity, ϕ
[m3 hr-1]	[-]
0.05	0.0544849
0.055	0.0357009
0.06	0.022988
0.065	0.0185401
0.07	0.0184543
0.075	0.0218592
0.08	0.0259116
0.085	0.031614
0.09	0.0347099
0.095	0.0349784
0.1	0.0373372
0.11	0.040181
0.12	0.0418675
0.13	0.044716
0.14	0.0447001
0.15	0.0480635
0.16	0.0504018
0.17	0.0489091
0.18	0.0524414
0.19	0.0540111
0.2	0.0562983
0.21	0.0507407
0.22	0.0405777
0.23	0.0252485
0.24	0.0254919
0.25	0.0283494
0.26	0.0283849
0.268571	0.0289464
0.297143	0.0290623
0.325714	0.0322996
0.354286	0.0330815
0.382857	0.0325104
0.411429	0.0331345
0.44	0.0341041
0.468571	0.0346369
0.497143	0.0351545
0.525714	0.036413
0.554286	0.0364948
0.582857	0.0369629
0.611429	0.0374109
0.64	0.0378413
0.668571	0.0382535
0.697143	0.0386508
0.725714	0.0390526
0.754286	0.0394035
0.782857	0.0397607
0.811429	0.0401063
0.84	0.0404411
0.868571	0.040781
0.897143	0.041081
0.925714	0.0413872
0.95	0.0416415

## Sheet: water, 80 °C
Total flow rate, V	Non-uniformity, ϕ
[m3 hr-1]	[-]
0.05	0.0171734
0.055	0.0211153
0.06	0.0252068
0.065	0.0296449
0.07	0.033424
0.075	0.0364936
0.08	0.0388144
0.085	0.0403207
0.09	0.0421702
0.095	0.0428666
0.1	0.0447104
0.11	0.0458846
0.12	0.0493008
0.13	0.0481457
0.14	0.0521165
0.15	0.0551391
0.16	0.0525643
0.17	0.0386955
0.18	0.0275424
0.19	0.0283378
0.2	0.0283847
0.21	0.0289592
0.22	0.0291098
0.23	0.0294735
0.24	0.0317575
0.25	0.0322769
0.26	0.0326445
0.268571	0.0329497
0.297143	0.0323591
0.325714	0.0337783
0.354286	0.0344888
0.382857	0.0351639
0.411429	0.0366211
0.44	0.0367851
0.468571	0.0373734
0.497143	0.0379304
0.525714	0.0384595
0.554286	0.0389636
0.582857	0.0394446
0.611429	0.0399048
0.64	0.040346
0.668571	0.0407698
0.697143	0.0411775
0.725714	0.0415703
0.754286	0.0419495
0.782857	0.0423157
0.811429	0.04267
0.84	0.0430132
0.868571	0.0433458
0.897143	0.0436686
0.925714	0.0439822
0.95	0.0442419
