# Supplementary material for: Experimental and analytical datasets for pressure drop and flow distribution in a Z-type flat-plate solar absorber
Source: Data Brief. 2022 Apr 10;42:108162. doi: 10.1016/j.dib.2022.108162 (PMC9046628; doi:10.1016/j.dib.2022.108162)
Supplement: Supplementary file 1 [file mmc1.zip › 01 Fig. x_Data/Fig. 11_Data.xlsx]

## Sheet: Case (1)
Total flow rate, V	Total pressure drop, Δp
[m3 hr-1]	[kPa]
0.05	0.0892535
0.055	0.102347
0.06	0.11479
0.065	0.12814
0.07	0.141872
0.075	0.155381
0.08	0.169889
0.085	0.184348
0.09	0.199516
0.095	0.214759
0.1	0.230643
0.11	0.263306
0.12	0.297549
0.13	0.333165
0.14	0.37063
0.15	0.411608
0.16	0.449586
0.17	0.496457
0.18	0.548092
0.19	0.596139
0.2	0.650323
0.21	0.706847
0.22	0.760677
0.23	0.823074
0.24	0.888763
0.25	0.958452
0.26	1.02695
0.268571	1.09789
0.297143	1.32522
0.325714	1.56829
0.354286	1.82498
0.382857	2.09902
0.411429	2.38832
0.44	2.70312
0.468571	3.01792
0.497143	3.35915
0.525714	3.71671
0.554286	4.08399
0.582857	4.47313
0.611429	4.87849
0.64	5.30067
0.668571	5.73729
0.697143	6.19042
0.725714	6.65928
0.754286	7.14408
0.782857	7.64443
0.811429	8.1604
0.84	8.70322
0.868571	9.24604
0.897143	9.80152
0.925714	10.3795
0.95	10.8828

## Sheet: Case (2)
Total flow rate, V	Total pressure drop, Δp
[m3 hr-1]	[kPa]
0.05	0.080075
0.055	0.0914767
0.06	0.102197
0.065	0.113211
0.07	0.124415
0.075	0.135772
0.08	0.147258
0.085	0.158973
0.09	0.170893
0.095	0.183139
0.1	0.195374
0.11	0.220669
0.12	0.247458
0.13	0.274448
0.14	0.30326
0.15	0.331855
0.16	0.362558
0.17	0.392707
0.18	0.427148
0.19	0.465707
0.2	0.503745
0.21	0.544817
0.22	0.591671
0.23	0.63798
0.24	0.697795
0.25	0.759927
0.26	0.818957
0.268571	0.870622
0.297143	1.04617
0.325714	1.23471
0.354286	1.43279
0.382857	1.63782
0.411429	1.86022
0.44	2.09593
0.468571	2.34476
0.497143	2.60592
0.525714	2.87732
0.554286	3.15602
0.582857	3.45156
0.611429	3.75875
0.64	4.07749
0.668571	4.40788
0.697143	4.74986
0.725714	5.10337
0.754286	5.46681
0.782857	5.84303
0.811429	6.23622
0.84	6.6294
0.868571	7.045
0.897143	7.4606
0.925714	7.89288
0.95	8.26909

## Sheet: Case (3)
Total flow rate, V	Total pressure drop, Δp
[m3 hr-1]	[kPa]
0.05	0.079446
0.055	0.0894509
0.06	0.100114
0.065	0.110541
0.07	0.121075
0.075	0.131744
0.08	0.142507
0.085	0.153329
0.09	0.164752
0.095	0.176065
0.1	0.187758
0.11	0.21139
0.12	0.235603
0.13	0.260467
0.14	0.287227
0.15	0.313368
0.16	0.341706
0.17	0.369088
0.18	0.398921
0.19	0.428771
0.2	0.465419
0.21	0.50475
0.22	0.548805
0.23	0.603775
0.24	0.659106
0.25	0.709541
0.26	0.766002
0.268571	0.828312
0.297143	0.983185
0.325714	1.15332
0.354286	1.33624
0.382857	1.53163
0.411429	1.73451
0.44	1.95519
0.468571	2.18564
0.497143	2.42774
0.525714	2.68098
0.554286	2.9453
0.582857	3.22028
0.611429	3.49905
0.64	3.79505
0.668571	4.10184
0.697143	4.41933
0.725714	4.74746
0.754286	5.08628
0.782857	5.4355
0.811429	5.79517
0.84	6.16524
0.868571	6.54565
0.897143	6.93714
0.925714	7.33521
0.95	7.684

## Sheet: Case (4)
Total flow rate, V	Total pressure drop, Δp
[m3 hr-1]	[kPa]
0.05	0.0805416
0.055	0.0908505
0.06	0.101097
0.065	0.11142
0.07	0.121872
0.075	0.132406
0.08	0.143016
0.085	0.153687
0.09	0.164456
0.095	0.17615
0.1	0.187074
0.11	0.210313
0.12	0.234092
0.13	0.25845
0.14	0.285019
0.15	0.310553
0.16	0.336544
0.17	0.365303
0.18	0.392442
0.19	0.422634
0.2	0.458939
0.21	0.489278
0.22	0.545344
0.23	0.600018
0.24	0.649598
0.25	0.701588
0.26	0.757485
0.268571	0.802662
0.297143	0.97007
0.325714	1.14109
0.354286	1.31645
0.382857	1.50923
0.411429	1.71692
0.44	1.92822
0.468571	2.15646
0.497143	2.39602
0.525714	2.64655
0.554286	2.9072
0.582857	3.17905
0.611429	3.46179
0.64	3.75533
0.668571	4.05104
0.697143	4.36525
0.725714	4.69005
0.754286	5.02547
0.782857	5.37124
0.811429	5.72739
0.84	6.09389
0.868571	6.47067
0.897143	6.8577
0.925714	7.25491
0.95	7.6006

## Sheet: Case (5)
Total flow rate, V	Total pressure drop, Δp
[m3 hr-1]	[kPa]
0.05	0.0830593
0.055	0.0934943
0.06	0.103713
0.065	0.113833
0.07	0.124414
0.075	0.135059
0.08	0.145776
0.085	0.156549
0.09	0.167313
0.095	0.178121
0.1	0.190311
0.11	0.212315
0.12	0.237962
0.13	0.260617
0.14	0.288197
0.15	0.313164
0.16	0.339178
0.17	0.36834
0.18	0.395457
0.19	0.426057
0.2	0.455632
0.21	0.494544
0.22	0.548761
0.23	0.604581
0.24	0.649623
0.25	0.704322
0.26	0.759806
0.268571	0.808324
0.297143	0.973755
0.325714	1.14479
0.354286	1.32668
0.382857	1.51467
0.411429	1.72443
0.44	1.94308
0.468571	2.17395
0.497143	2.40803
0.525714	2.66059
0.554286	2.92392
0.582857	3.19812
0.611429	3.48335
0.64	3.77871
0.668571	4.08576
0.697143	4.40365
0.725714	4.72207
0.754286	5.06073
0.782857	5.40991
0.811429	5.76964
0.84	6.14511
0.868571	6.52058
0.897143	6.91169
0.925714	7.31315
0.95	7.66259

## Sheet: Case (6)
Total flow rate, V	Total pressure drop, Δp
[m3 hr-1]	[kPa]
0.05	0.0865582
0.055	0.0968809
0.06	0.107138
0.065	0.117191
0.07	0.127964
0.075	0.138828
0.08	0.149801
0.085	0.160692
0.09	0.171633
0.095	0.182563
0.1	0.193511
0.11	0.217413
0.12	0.241795
0.13	0.26684
0.14	0.292011
0.15	0.317796
0.16	0.344127
0.17	0.372712
0.18	0.401298
0.19	0.432498
0.2	0.464728
0.21	0.511717
0.22	0.558943
0.23	0.609602
0.24	0.659805
0.25	0.712693
0.26	0.769581
0.268571	0.81543
0.297143	0.985212
0.325714	1.15499
0.354286	1.33874
0.382857	1.53588
0.411429	1.74105
0.44	1.96275
0.468571	2.2022
0.497143	2.44166
0.525714	2.6892
0.554286	2.95595
0.582857	3.23949
0.611429	3.52303
0.64	3.82338
0.668571	4.13488
0.697143	4.45742
0.725714	4.78996
0.754286	5.13448
0.782857	5.47769
0.811429	5.84824
0.84	6.21879
0.868571	6.60538
0.897143	7.00258
0.925714	7.41036
0.95	7.76535

## Sheet: Case (7)
Total flow rate, V	Total pressure drop, Δp
[m3 hr-1]	[kPa]
0.05	0.0909655
0.055	0.100924
0.06	0.11119
0.065	0.12127
0.07	0.132381
0.075	0.143493
0.08	0.153064
0.085	0.164101
0.09	0.175136
0.095	0.186158
0.1	0.199244
0.11	0.221489
0.12	0.246259
0.13	0.27149
0.14	0.297228
0.15	0.323356
0.16	0.350018
0.17	0.380509
0.18	0.408254
0.19	0.440246
0.2	0.469084
0.21	0.514746
0.22	0.577206
0.23	0.620188
0.24	0.672525
0.25	0.720474
0.26	0.776788
0.268571	0.827391
0.297143	0.997196
0.325714	1.1725
0.354286	1.35259
0.382857	1.55162
0.411429	1.76781
0.44	1.98421
0.468571	2.2211
0.497143	2.46989
0.525714	2.72992
0.554286	3.00135
0.582857	3.27264
0.611429	3.5659
0.64	3.87058
0.668571	4.18661
0.697143	4.51389
0.725714	4.85239
0.754286	5.20216
0.782857	5.56181
0.811429	5.93349
0.84	6.31413
0.868571	6.69476
0.897143	7.09821
0.925714	7.51246
0.95	7.87311

## Sheet: Case (8)
Total flow rate, V	Total pressure drop, Δp
[m3 hr-1]	[kPa]
0.05	0.0948676
0.055	0.105973
0.06	0.116077
0.065	0.126253
0.07	0.136736
0.075	0.147219
0.08	0.158501
0.085	0.169782
0.09	0.181074
0.095	0.192366
0.1	0.210471
0.11	0.228577
0.12	0.254084
0.13	0.280107
0.14	0.30623
0.15	0.332954
0.16	0.360292
0.17	0.387629
0.18	0.41998
0.19	0.448516
0.2	0.47757
0.21	0.533741
0.22	0.589913
0.23	0.637441
0.24	0.684968
0.25	0.732065
0.26	0.78828
0.268571	0.840869
0.297143	1.01245
0.325714	1.1929
0.354286	1.37335
0.382857	1.57653
0.411429	1.84171
0.44	2.077
0.468571	2.25508
0.497143	2.49637
0.525714	2.76011
0.554286	3.04064
0.582857	3.32116
0.611429	3.61947
0.64	3.91517
0.668571	4.23541
0.697143	4.56764
0.725714	4.91621
0.754286	5.26478
0.782857	5.63049
0.811429	6.18391
0.84	6.58172
0.868571	6.79351
0.897143	7.20068
0.925714	7.60785
0.95	7.97372

## Sheet: Tapered headers
Total flow rate, V	Total pressure drop, Δp
[m3 hr-1]	[kPa]
0.05	0.0753353
0.055	0.0864677
0.06	0.0968374
0.065	0.107599
0.07	0.117986
0.075	0.128758
0.08	0.139747
0.085	0.150974
0.09	0.162416
0.095	0.173823
0.1	0.185683
0.11	0.209847
0.12	0.234846
0.13	0.261072
0.14	0.287936
0.15	0.315911
0.16	0.344948
0.17	0.37439
0.18	0.40511
0.19	0.436866
0.2	0.469591
0.21	0.505128
0.22	0.546368
0.23	0.62141
0.24	0.677968
0.25	0.734421
0.26	0.791601
0.268571	0.841948
0.297143	1.01886
0.325714	1.19954
0.354286	1.39073
0.382857	1.59588
0.411429	1.81805
0.44	2.051
0.468571	2.29611
0.497143	2.55376
0.525714	2.8226
0.554286	3.10297
0.582857	3.39601
0.611429	3.70106
0.64	4.01804
0.668571	4.34687
0.697143	4.6875
0.725714	5.03991
0.754286	5.40399
0.782857	5.7796
0.811429	6.16675
0.84	6.5654
0.868571	6.97556
0.897143	7.39695
0.925714	7.82977
0.95	8.20663
