# Supplementary material for: Experimental and analytical datasets for pressure drop and flow distribution in a Z-type flat-plate solar absorber
Source: Data Brief. 2022 Apr 10;42:108162. doi: 10.1016/j.dib.2022.108162 (PMC9046628; doi:10.1016/j.dib.2022.108162)
Supplement: Supplementary file 1 [file mmc1.zip › 01 Fig. x_Data/Fig. 12_Data.xlsx]

## Sheet: Case (1)
Total flow rate, V	Non-uniformity, ϕ
[m3 hr-1]	[-]
0.05	0.0619561
0.055	0.0880497
0.06	0.0909386
0.065	0.106414
0.07	0.12037
0.075	0.127765
0.08	0.140103
0.085	0.149159
0.09	0.158064
0.095	0.165872
0.1	0.174047
0.11	0.188838
0.12	0.203107
0.13	0.214697
0.14	0.228337
0.15	0.233611
0.16	0.238467
0.17	0.226203
0.18	0.211702
0.19	0.200756
0.2	0.192317
0.21	0.183171
0.22	0.170604
0.23	0.165056
0.24	0.162053
0.25	0.161335
0.26	0.157943
0.268571	0.166453
0.297143	0.177929
0.325714	0.184948
0.354286	0.188971
0.382857	0.193026
0.411429	0.19602
0.44	0.198918
0.468571	0.201818
0.497143	0.204965
0.525714	0.207891
0.554286	0.210095
0.582857	0.212616
0.611429	0.215025
0.64	0.217445
0.668571	0.219505
0.697143	0.221573
0.725714	0.223544
0.754286	0.225442
0.782857	0.227276
0.811429	0.229047
0.84	0.231071
0.868571	0.233113
0.897143	0.23403
0.925714	0.235596
0.95	0.236885

## Sheet: Case (2)
Total flow rate, V	Non-uniformity, ϕ
[m3 hr-1]	[-]
0.05	0.0452117
0.055	0.0599848
0.06	0.0706842
0.065	0.0810034
0.07	0.0902883
0.075	0.0982092
0.08	0.104632
0.085	0.11055
0.09	0.115235
0.095	0.120919
0.1	0.123657
0.11	0.130524
0.12	0.140662
0.13	0.145595
0.14	0.154676
0.15	0.158078
0.16	0.166512
0.17	0.167466
0.18	0.162056
0.19	0.151766
0.2	0.1332
0.21	0.121193
0.22	0.110388
0.23	0.0940185
0.24	0.0912115
0.25	0.09441
0.26	0.0963038
0.268571	0.0993838
0.297143	0.104856
0.325714	0.111628
0.354286	0.11444
0.382857	0.113274
0.411429	0.114747
0.44	0.116666
0.468571	0.118998
0.497143	0.121396
0.525714	0.12281
0.554286	0.122526
0.582857	0.124147
0.611429	0.125649
0.64	0.127033
0.668571	0.128358
0.697143	0.129633
0.725714	0.130862
0.754286	0.132755
0.782857	0.133906
0.811429	0.135004
0.84	0.136102
0.868571	0.137134
0.897143	0.138166
0.925714	0.139153
0.95	0.13997

## Sheet: Case (3)
Total flow rate, V	Non-uniformity, ϕ
[m3 hr-1]	[-]
0.05	0.0559588
0.055	0.0656206
0.06	0.0780272
0.065	0.0861973
0.07	0.0925068
0.075	0.0981078
0.08	0.102387
0.085	0.104664
0.09	0.110135
0.095	0.115508
0.1	0.116262
0.11	0.120166
0.12	0.121916
0.13	0.122024
0.14	0.129825
0.15	0.127767
0.16	0.134944
0.17	0.131252
0.18	0.137667
0.19	0.126985
0.2	0.116984
0.21	0.105728
0.22	0.0824547
0.23	0.0729986
0.24	0.0681128
0.25	0.0612944
0.26	0.064833
0.268571	0.0681362
0.297143	0.0714681
0.325714	0.0720017
0.354286	0.0738288
0.382857	0.0741521
0.411429	0.0703128
0.44	0.0721309
0.468571	0.0739003
0.497143	0.075135
0.525714	0.0763679
0.554286	0.0775437
0.582857	0.0785877
0.611429	0.076817
0.64	0.0776891
0.668571	0.0785272
0.697143	0.0793341
0.725714	0.080112
0.754286	0.0808634
0.782857	0.0815895
0.811429	0.0822922
0.84	0.0829732
0.868571	0.0836337
0.897143	0.0844114
0.925714	0.0855088
0.95	0.0860294

## Sheet: Case (4)
Total flow rate, V	Non-uniformity, ϕ
[m3 hr-1]	[-]
0.05	0.074926
0.055	0.0854925
0.06	0.0944739
0.065	0.10108
0.07	0.10738
0.075	0.1118
0.08	0.114892
0.085	0.116612
0.09	0.11681
0.095	0.122508
0.1	0.121113
0.11	0.123103
0.12	0.123048
0.13	0.120951
0.14	0.128501
0.15	0.123904
0.16	0.118097
0.17	0.123825
0.18	0.116296
0.19	0.121285
0.2	0.11639
0.21	0.099664
0.22	0.0821678
0.23	0.0571776
0.24	0.0523326
0.25	0.0496901
0.26	0.0536268
0.268571	0.0486804
0.297143	0.0521916
0.325714	0.0566821
0.354286	0.0517175
0.382857	0.0514614
0.411429	0.0524909
0.44	0.047534
0.468571	0.0483272
0.497143	0.0490975
0.525714	0.0499737
0.554286	0.0512188
0.582857	0.0519079
0.611429	0.0525504
0.64	0.0531571
0.668571	0.0502399
0.697143	0.050766
0.725714	0.0512735
0.754286	0.0517638
0.782857	0.0522393
0.811429	0.0526967
0.84	0.0531415
0.868571	0.0535731
0.897143	0.0539922
0.925714	0.0543996
0.95	0.0547373

## Sheet: Case (5)
Total flow rate, V	Non-uniformity, ϕ
[m3 hr-1]	[-]
0.05	0.0979089
0.055	0.109658
0.06	0.115566
0.065	0.120736
0.07	0.12632
0.075	0.131057
0.08	0.134261
0.085	0.135518
0.09	0.135725
0.095	0.134543
0.1	0.140673
0.11	0.133406
0.12	0.143528
0.13	0.129671
0.14	0.148622
0.15	0.131963
0.16	0.124838
0.17	0.130782
0.18	0.121537
0.19	0.126615
0.2	0.113262
0.21	0.10864
0.22	0.0803865
0.23	0.0602818
0.24	0.0402003
0.25	0.0446971
0.26	0.0477937
0.268571	0.047722
0.297143	0.0417965
0.325714	0.0460267
0.354286	0.0486465
0.382857	0.0389034
0.411429	0.039562
0.44	0.0404763
0.468571	0.0413607
0.497143	0.0344246
0.525714	0.0350733
0.554286	0.0356517
0.582857	0.0361495
0.611429	0.0365948
0.64	0.0374026
0.668571	0.0378177
0.697143	0.0382174
0.725714	0.0342186
0.754286	0.0345498
0.782857	0.0348699
0.811429	0.03518
0.84	0.0354761
0.868571	0.0357722
0.897143	0.0360555
0.925714	0.036331
0.95	0.0365593

## Sheet: Case (6)
Total flow rate, V	Non-uniformity, ϕ
[m3 hr-1]	[-]
0.05	0.122459
0.055	0.130194
0.06	0.137959
0.065	0.141887
0.07	0.14792
0.075	0.152542
0.08	0.157042
0.085	0.157922
0.09	0.158437
0.095	0.157476
0.1	0.155185
0.11	0.157564
0.12	0.157632
0.13	0.158163
0.14	0.151331
0.15	0.145404
0.16	0.13771
0.17	0.135849
0.18	0.134264
0.19	0.139895
0.2	0.146318
0.21	0.118084
0.22	0.091308
0.23	0.056541
0.24	0.050615
0.25	0.0468773
0.26	0.0497775
0.268571	0.0451794
0.297143	0.0425906
0.325714	0.0402608
0.354286	0.0429428
0.382857	0.043083
0.411429	0.0325319
0.44	0.0330868
0.468571	0.033848
0.497143	0.0346164
0.525714	0.0263021
0.554286	0.0267428
0.582857	0.027102
0.611429	0.0274613
0.64	0.0277842
0.668571	0.0280947
0.697143	0.0283937
0.725714	0.0290104
0.754286	0.0292923
0.782857	0.024178
0.811429	0.0243913
0.84	0.0246047
0.868571	0.0248086
0.897143	0.0250066
0.925714	0.0251992
0.95	0.0253588

## Sheet: Case (7)
Total flow rate, V	Non-uniformity, ϕ
[m3 hr-1]	[-]
0.05	0.14145
0.055	0.151502
0.06	0.158928
0.065	0.163622
0.07	0.170449
0.075	0.175862
0.08	0.172353
0.085	0.173994
0.09	0.1743
0.095	0.173217
0.1	0.181045
0.11	0.173249
0.12	0.17345
0.13	0.171436
0.14	0.167265
0.15	0.161303
0.16	0.153524
0.17	0.160746
0.18	0.150532
0.19	0.156717
0.2	0.144358
0.21	0.117398
0.22	0.0962985
0.23	0.0699597
0.24	0.064912
0.25	0.0473821
0.26	0.0479199
0.268571	0.0502855
0.297143	0.0441674
0.325714	0.0484891
0.354286	0.0397946
0.382857	0.0401504
0.411429	0.0402332
0.44	0.0290974
0.468571	0.0299148
0.497143	0.0303546
0.525714	0.0310042
0.554286	0.03151
0.582857	0.021749
0.611429	0.0220199
0.64	0.0222797
0.668571	0.0225297
0.697143	0.0227705
0.725714	0.0230028
0.754286	0.0232272
0.782857	0.0237219
0.811429	0.0239309
0.84	0.0204357
0.868571	0.0178145
0.897143	0.0179575
0.925714	0.0180965
0.95	0.0182118

## Sheet: Case (8)
Total flow rate, V	Non-uniformity, ϕ
[m3 hr-1]	[-]
0.05	0.156483
0.055	0.174954
0.06	0.179673
0.065	0.189155
0.07	0.19057
0.075	0.19272
0.08	0.195728
0.085	0.199146
0.09	0.20002
0.095	0.201444
0.1	0.201386
0.11	0.201981
0.12	0.203826
0.13	0.205014
0.14	0.199819
0.15	0.194545
0.16	0.186111
0.17	0.178915
0.18	0.187991
0.19	0.175518
0.2	0.163173
0.21	0.134725
0.22	0.109608
0.23	0.0941617
0.24	0.0795317
0.25	0.058575
0.26	0.054706
0.268571	0.059382
0.297143	0.0546811
0.325714	0.0524175
0.354286	0.0504081
0.382857	0.0516056
0.411429	0.181137
0.44	0.181001
0.468571	0.0397446
0.497143	0.0280588
0.525714	0.0284992
0.554286	0.0290134
0.582857	0.0295346
0.611429	0.0299285
0.64	0.0189816
0.668571	0.0191951
0.697143	0.0204633
0.725714	0.0201284
0.754286	0.0197992
0.782857	0.0199759
0.811429	0.177889
0.84	0.177895
0.868571	0.0207238
0.897143	0.0165952
0.925714	0.0134293
0.95	0.0135147

## Sheet: Tapered headers
Total flow rate, V	Non-uniformity, ϕ
[m3 hr-1]	[-]
0.05	0.0544849
0.055	0.0357009
0.06	0.022988
0.065	0.0185401
0.07	0.0184543
0.075	0.0218592
0.08	0.0259116
0.085	0.031614
0.09	0.0347099
0.095	0.0349784
0.1	0.0373372
0.11	0.040181
0.12	0.0418675
0.13	0.044716
0.14	0.0447001
0.15	0.0480635
0.16	0.0504018
0.17	0.0489091
0.18	0.0524414
0.19	0.0540111
0.2	0.0562983
0.21	0.0507407
0.22	0.0405777
0.23	0.0252485
0.24	0.0254919
0.25	0.0283494
0.26	0.0283849
0.268571	0.0289464
0.297143	0.0290623
0.325714	0.0322996
0.354286	0.0330815
0.382857	0.0325104
0.411429	0.0331345
0.44	0.0341041
0.468571	0.0346369
0.497143	0.0351545
0.525714	0.036413
0.554286	0.0364948
0.582857	0.0369629
0.611429	0.0374109
0.64	0.0378413
0.668571	0.0382535
0.697143	0.0386508
0.725714	0.0390526
0.754286	0.0394035
0.782857	0.0397607
0.811429	0.0401063
0.84	0.0404411
0.868571	0.040781
0.897143	0.041081
0.925714	0.0413872
0.95	0.0416415
