# Supplementary material for: Experimental and analytical datasets for pressure drop and flow distribution in a Z-type flat-plate solar absorber
Source: Data Brief. 2022 Apr 10;42:108162. doi: 10.1016/j.dib.2022.108162 (PMC9046628; doi:10.1016/j.dib.2022.108162)
Supplement: Supplementary file 1 [file mmc1.zip › 01 Fig. x_Data/Fig. 13_Data.xlsx]

## Sheet: Tapered, inlet header
String number	Reynolds number
[-]	[-]
1	4564.84
2	4542.38
3	4517.22
4	4488.9
5	4447.63
6	4394.5
7	4341.89
8	4290.42
9	4231.61
10	4165.31
11	4099.72
12	4034.7
13	3961.86
14	3880.56
15	3799.42
16	3718.68
17	3627.99
18	3527.04
19	3426.34
20	3325.57
21	3201.36
22	3052
23	2897.53
24	2737.5
25	2559.14
26	2361.11
27	2151.8
28	1928.06
29	1669.84
30	1378.84
31	1070.55
32	740.659
33	389.16

## Sheet: Tapered, outlet header
String number	Reynolds number
[-]	[-]
1	332.388
2	642.633
3	937.302
4	1216.12
5	1459.81
6	1667.73
7	1864.48
8	2052.87
9	2230.47
10	2397.23
11	2558.21
12	2714.55
13	2858.15
14	2989.93
15	3120.5
16	3250.39
17	3361.42
18	3454.82
19	3549.51
20	3645.14
21	3741.09
22	3837.67
23	3934.48
24	4032.03
25	4116.04
26	4188
27	4261.75
28	4337.7
29	4395.69
30	4435.81
31	4477.42
32	4517.45
33	4564.84

## Sheet: Tapered, riser
String number	Reynolds number
[-]	[-]
1	774.384
2	799.202
3	824.044
4	835.757
5	839.097
6	842.667
7	846.285
8	849.855
9	853.465
10	857.035
11	860.405
12	863.576
13	866.551
14	869.348
15	871.952
16	874.355
17	876.406
18	878.144
19	879.648
20	880.9
21	882.954
22	885.991
23	889.116
24	892.364
25	895.985
26	900.05
27	904.446
28	909.311
29	914.915
30	920.795
31	926.326
32	915.81
33	922.17

## Sheet: D_h=22 mm, inlet header
String number	Reynolds number
[-]	[-]
1	4399.14
2	4300.97
3	4198.92
4	4092.45
5	3981.23
6	3864.91
7	3743.09
8	3615.34
9	3481.18
10	3345.07
11	3208.8
12	3072.34
13	2935.7
14	2798.84
15	2661.76
16	2524.45
17	2386.88
18	2249.04
19	2110.92
20	1972.49
21	1833.75
22	1694.67
23	1555.26
24	1415.47
25	1275.29
26	1134.71
27	993.708
28	853.131
29	712.086
30	570.562
31	428.549
32	286.073
33	143.173

## Sheet: D_h=22 mm, outlet header
String number	Reynolds number
[-]	[-]
1	98.1716
2	200.209
3	306.672
4	417.898
5	534.217
6	656.034
7	783.785
8	917.947
9	1054.05
10	1190.33
11	1326.78
12	1463.43
13	1600.27
14	1737.34
15	1874.67
16	2012.24
17	2150.07
18	2288.19
19	2426.62
20	2565.36
21	2704.43
22	2843.85
23	2983.64
24	3123.81
25	3264.38
26	3405.38
27	3545.95
28	3686.99
29	3828.5
30	3970.51
31	4112.98
32	4255.88
33	4399.05

## Sheet: D_h=22 mm, riser
String number	Reynolds number
[-]	[-]
1	642.803
2	668.169
3	697.111
4	728.204
5	761.64
6	797.643
7	836.471
8	878.427
9	891.182
10	892.266
11	893.441
12	894.71
13	896.073
14	897.534
15	899.094
16	900.754
17	902.516
18	904.383
19	906.356
20	908.436
21	910.624
22	912.92
23	915.325
24	917.84
25	920.467
26	923.205
27	920.42
28	923.532
29	926.674
30	929.814
31	932.878
32	935.649
33	937.442
