# Supplementary material for: Experimental and analytical datasets for pressure drop and flow distribution in a Z-type flat-plate solar absorber
Source: Data Brief. 2022 Apr 10;42:108162. doi: 10.1016/j.dib.2022.108162 (PMC9046628; doi:10.1016/j.dib.2022.108162)
Supplement: Supplementary file 1 [file mmc1.zip › 01 Fig. x_Data/Fig. 6_Data.xlsx]

## Sheet: Measured, 20 °C
V	T_out	T_in	T_mean	∆p
[m3/hr]	[C]	[C]	[C]	[KPa]
0.048187	15.7117	15.5436	15.6276	0.162492
0.0630441	15.6103	15.76	15.6851	0.210141
0.0784118	15.5019	15.7722	15.637	0.265535
0.0932797	15.6822	15.9889	15.8356	0.331669
0.109792	16.5911	16.9444	16.7678	0.402957
0.12511	16.7105	17.1048	16.9076	0.479809
0.142834	17.6318	17.7239	17.6778	0.563659
0.177491	17.6476	17.747	17.6973	0.750803
0.217404	17.7208	17.8315	17.7762	0.993311
0.259291	17.8028	17.9248	17.8638	1.26423
0.299646	17.9406	18.0777	18.0092	1.55534
0.340102	18.1538	18.3089	18.2314	1.86769
0.379663	18.3987	18.5734	18.4861	2.18954
0.418837	19.9624	20.0282	19.9953	2.50222
0.481063	19.7586	19.8229	19.7907	3.11315
0.612596	19.6244	19.6906	19.6575	4.594
0.745384	19.5568	19.6273	19.5921	6.34961
0.880824	19.5743	19.6489	19.6116	8.44011

## Sheet: Measured, 40 °C
V	T_out	T_in	T_mean	∆p
[m3/hr]	[C]	[C]	[C]	[KPa]
0.0457454	34.0946	40.5633	37.3289	0.0886372
0.0575419	32.9767	40.402	36.6894	0.115871
0.0705554	33.6157	40.2767	36.9462	0.152802
0.0838075	34.8445	41.3728	38.1087	0.187702
0.0962629	35.9474	41.305	38.6262	0.222612
0.107893	36.665	41.1851	38.925	0.262634
0.120155	37.6113	41.1705	39.3909	0.301436
0.148541	37.7309	41.0672	39.399	0.406252
0.18171	38.2414	40.9528	39.5971	0.540607
0.215074	38.548	40.6989	39.6234	0.69512
0.252386	38.474	40.1236	39.2988	0.883926
0.292133	38.1912	39.5818	38.8865	1.11276
0.3242	36.5246	37.7131	37.1189	1.33113
0.360643	39.7164	41.0095	40.3629	1.50192
0.390787	39.3566	40.659	40.0078	1.7218
0.422976	39.2022	40.3927	39.7975	1.95938
0.455857	39.0019	40.1088	39.5553	2.21542
0.4874	38.53	39.6204	39.0752	2.48741
0.519535	38.4246	39.3962	38.9104	2.77187
0.552157	41.1385	42.3231	41.7308	3.01811
0.577519	42.1782	43.3028	42.7405	3.23794
0.633883	42.2174	43.1797	42.6985	3.80628
0.691048	41.9795	42.554	42.2668	4.44451
0.738117	41.551	42.2054	41.8782	5.07121
0.786775	41.3937	42.1167	41.7552	5.71481
0.832975	41.3456	42.0085	41.677	6.38959
0.874866	41.1547	41.6811	41.4179	7.04577
0.916183	40.9088	41.4614	41.1851	7.7179
0.95602	40.7868	41.3592	41.073	8.36602
0.992227	40.6859	41.1745	40.9302	9.02836
1.02892	40.4702	40.9405	40.7053	9.65661

## Sheet: Measured, 60 °C
V	T_out	T_in	T_mean	∆p
[m3/hr]	[C]	[C]	[C]	[KPa]
0.0498039	46.1114	62.4213	54.2664	0.0778248
0.062488	47.9	62.5372	55.2186	0.103173
0.0741047	49.6639	61.6183	55.6411	0.130011
0.0850575	50.8681	61.4177	56.1429	0.155855
0.0985181	52.3062	61.895	57.1006	0.1876
0.111173	53.3587	62.0277	57.6932	0.222262
0.124577	54.3548	62.3657	58.3603	0.259407
0.151094	55.4905	61.6028	58.5466	0.353879
0.186221	55.4416	61.0026	58.2221	0.484043
0.227318	55.8825	59.8822	57.8824	0.658412
0.268786	55.782	58.8054	57.2937	0.863915
0.31072	55.2835	57.8478	56.5657	1.09633
0.352208	54.6604	56.861	55.7607	1.3515
0.393483	54.1202	56.0173	55.0687	1.63601
0.446063	64.4406	67.518	65.9793	1.95105
0.511604	63.9411	65.8694	64.9053	2.51987
0.579415	63.0083	64.7352	63.8718	3.19488
0.646742	62.1757	63.7193	62.9475	3.96088
0.71381	61.3163	62.689	62.0027	4.79808
0.782194	60.5834	61.7911	61.1873	5.7221
0.8516	59.8134	60.9097	60.3615	6.72723
0.919543	59.0926	60.0792	59.5859	7.79847
0.985664	58.2454	59.1561	58.7008	8.91679

## Sheet: Measured, 80 °C
V	T_out	T_in	T_mean	∆p
[m3/hr]	[C]	[C]	[C]	[KPa]
0.0433641	55.0756	80.046	67.5608	0.0585428
0.0505355	60.2885	79.8509	70.0697	0.0677834
0.061234	62.1507	80.6451	71.3979	0.0848585
0.0712956	62.9491	81.3403	72.1447	0.103047
0.0832358	64.2278	79.385	71.8064	0.127722
0.0939251	65.7799	80.2574	73.0187	0.149871
0.105304	66.6646	81.0419	73.8532	0.174621
0.107759	71.8737	83.0522	77.463	0.177323
0.132868	70.4692	82.6892	76.5792	0.240384
0.161123	72.2043	82.0864	77.1454	0.325627
0.189785	72.9493	81.3365	77.1429	0.421158
0.218819	73.6866	80.5688	77.1277	0.530933
0.252168	73.8313	79.5771	76.7042	0.671746
0.283753	73.5328	78.4557	75.9942	0.814013
0.298215	74.3562	80.9716	77.6639	0.875372
0.330574	75.5186	81.3197	78.4191	1.03966
0.344968	79.2106	84.1832	81.6969	1.10633
0.374961	79.1351	84.0525	81.5938	1.27755
0.404552	79.3779	83.3607	81.3693	1.46882
0.440754	78.918	82.4687	80.6933	1.72262
0.471436	78.3584	81.67	80.0142	1.97118
0.502295	77.8235	80.8594	79.3414	2.24377
0.533759	77.1121	79.9375	78.5248	2.52842
0.562395	82.2354	86.0426	84.139	2.7602
0.588148	77.939	80.2236	79.0813	3.05438
0.644946	77.055	79.4202	78.2376	3.65955
0.702032	79.547	82.0058	80.7764	4.2651
0.752885	79.2338	80.9384	80.0861	4.87924
0.801243	77.8291	79.7096	78.7693	5.5068
0.849457	81.8671	84.0163	82.9417	6.11065
0.89315	80.8157	82.2434	81.5296	6.75739
0.935518	79.7253	81.3527	80.539	7.39387
0.977229	82.063	83.916	82.9895	7.99002
1.01529	80.6129	82.0479	81.3304	8.62548
1.05102	79.5471	80.9338	80.2404	9.23771
1.08701	78.4789	79.8035	79.1412	9.87623

## Sheet: Model, 20 °C
V	T_mean	∆p
[m3/hr]	[C]	[KPa]
0.048187	15.6276	0.171588
0.0630441	15.6851	0.224458
0.0784118	15.637	0.279185
0.0932797	15.8356	0.338129
0.109792	16.7678	0.402737
0.12511	16.9076	0.473814
0.142834	17.6778	0.556582
0.177491	17.6973	0.739002
0.217404	17.7762	0.954559
0.259291	17.8638	1.19425
0.299646	18.0092	1.43783
0.340102	18.2314	1.74571
0.379663	18.4861	2.11391
0.418837	19.9953	2.48373
0.481063	19.7907	3.15551
0.612596	19.6575	4.74417
0.745384	19.5921	6.61493
0.880824	19.6116	8.88998

## Sheet: Model, 40 °C
V	T_mean	∆p
[m3/hr]	[C]	[KPa]
0.0457454	37.3289	0.0926213
0.0575419	36.6894	0.120449
0.0705554	36.9462	0.153726
0.0838075	38.1087	0.189709
0.0962629	38.6262	0.228315
0.107893	38.925	0.264444
0.120155	39.3909	0.301966
0.148541	39.399	0.396791
0.18171	39.5971	0.515036
0.215074	39.6234	0.659429
0.252386	39.2988	0.874456
0.292133	38.8865	1.13064
0.3242	37.1189	1.36643
0.360643	40.3629	1.60691
0.390787	40.0078	1.84371
0.422976	39.7975	2.10604
0.455857	39.5553	2.38925
0.4874	39.0752	2.68979
0.519535	38.9104	3.01415
0.552157	41.7308	3.31654
0.577519	42.7405	3.57668
0.633883	42.6985	4.22306
0.691048	42.2668	4.93509
0.738117	41.8782	5.56099
0.786775	41.7552	6.23777
0.832975	41.677	6.91283
0.874866	41.4179	7.55845
0.916183	41.1851	8.22078
0.95602	41.073	8.88043
0.992227	40.9302	9.5013
1.02892	40.7053	10.1534

## Sheet: Model, 60 °C
V	T_mean	∆p
[m3/hr]	[C]	[KPa]
0.0498039	54.2664	0.0791728
0.062488	55.2186	0.105298
0.0741047	55.6411	0.132435
0.0850575	56.1429	0.157726
0.0985181	57.1006	0.188477
0.111173	57.6932	0.218803
0.124577	58.3603	0.25195
0.151094	58.5466	0.327449
0.186221	58.2221	0.471855
0.227318	57.8824	0.667714
0.268786	57.2937	0.890503
0.31072	56.5657	1.14019
0.352208	55.7607	1.41132
0.393483	55.0687	1.71956
0.446063	65.9793	2.0653
0.511604	64.9053	2.64651
0.579415	63.8718	3.31944
0.646742	62.9475	4.05768
0.71381	62.0027	4.86269
0.782194	61.1873	5.75154
0.8516	60.3615	6.72619
0.919543	59.5859	7.74932
0.985664	58.7008	8.81512

## Sheet: Model, 80 °C
V	T_mean	∆p
[m3/hr]	[C]	[KPa]
0.0433641	67.5608	0.0548167
0.0505355	70.0697	0.065681
0.061234	71.3979	0.084957
0.0712956	72.1447	0.103041
0.0832358	71.8064	0.12624
0.0939251	73.0187	0.146124
0.105304	73.8532	0.16862
0.107759	77.463	0.168287
0.132868	76.5792	0.235994
0.161123	77.1454	0.32992
0.189785	77.1429	0.437324
0.218819	77.1277	0.556517
0.252168	76.7042	0.706489
0.283753	75.9942	0.866906
0.298215	77.6639	0.942525
0.330574	78.4191	1.12877
0.344968	81.6969	1.20482
0.374961	81.5938	1.39875
0.404552	81.3693	1.60246
0.440754	80.6933	1.87178
0.471436	80.0142	2.11649
0.502295	79.3414	2.37683
0.533759	78.5248	2.65822
0.562395	84.139	2.87591
0.588148	79.0813	3.16129
0.644946	78.2376	3.74483
0.702032	80.7764	4.33655
0.752885	80.0861	4.93171
0.801243	78.7693	5.54409
0.849457	82.9417	6.09846
0.89315	81.5296	6.70545
0.935518	80.539	7.31787
0.977229	82.9895	7.87514
1.01529	81.3304	8.48022
1.05102	80.2404	9.05959
1.08701	79.1412	9.66357
