# Supplementary material for: Experimental and analytical datasets for pressure drop and flow distribution in a Z-type flat-plate solar absorber
Source: Data Brief. 2022 Apr 10;42:108162. doi: 10.1016/j.dib.2022.108162 (PMC9046628; doi:10.1016/j.dib.2022.108162)
Supplement: Supplementary file 1 [file mmc1.zip › 01 Fig. x_Data/Fig. 7_Data.xlsx]

## Sheet: (Jones and Lior, 1994), nr=8
String number	Dimensionless flow rate, α
[-]	[-]
1	0.990036
2	0.991667
3	0.994022
4	0.997101
5	1.00036
6	1.00453
7	1.00942
8	1.01576

## Sheet: Present model, nr=8
String number	Dimensionless flow rate, α
[-]	[-]
1	0.990617
2	0.992693
3	0.994849
4	0.997433
5	1.00045
6	1.00392
7	1.00783
8	1.0122

## Sheet: (Jones and Lior, 1994), nr=16
String number	Dimensionless flow rate, α
[-]	[-]
1	0.968116
2	0.970652
3	0.97337
4	0.97663
5	0.980072
6	0.984239
7	0.988768
8	0.993297
9	0.998732
10	1.00417
11	1.01033
12	1.01721
13	1.02337
14	1.03134
15	1.03822
16	1.0462

## Sheet: Present model, nr=16
String number	Dimensionless flow rate, α
[-]	[-]
1	0.970494
2	0.97141
3	0.972938
4	0.975093
5	0.977889
6	0.981337
7	0.985445
8	0.990221
9	0.99567
10	1.0018
11	1.00861
12	1.0161
13	1.02428
14	1.03314
15	1.04268
16	1.0529
