# Supplementary material for: Experimental and analytical datasets for pressure drop and flow distribution in a Z-type flat-plate solar absorber
Source: Data Brief. 2022 Apr 10;42:108162. doi: 10.1016/j.dib.2022.108162 (PMC9046628; doi:10.1016/j.dib.2022.108162)
Supplement: Supplementary file 1 [file mmc1.zip › 01 Fig. x_Data/Fig. 8_Data.xlsx]

## Sheet: (Wang et al., 2011), V=1.0 lpm
String number	Dimensionless flow rate, α
[-]	[-]
1	0.864777
2	0.95905
3	0.997122
4	1.0225
5	0.982619
6	1.04788
7	1.01525
8	1.04245
9	1.06964

## Sheet: Present model, V=1.0 lpm
String number	Dimensionless flow rate, α
[-]	[-]
1	0.848039
2	0.983684
3	1.01802
4	1.01995
5	1.02339
6	1.02837
7	1.03488
8	1.02402
9	1.01966

## Sheet: (Wang et al., 2011), V=2.0 lpm
String number	Dimensionless flow rate, α
[-]	[-]
1	0.892497
2	0.956727
3	0.987807
4	1.00024
5	0.996094
6	1.04375
7	1.03546
8	1.03961
9	1.05204

## Sheet: Present model, V=2.0 lpm
String number	Dimensionless flow rate, α
[-]	[-]
1	0.888813
2	0.988616
3	1.00858
4	1.01127
5	1.01543
6	1.02109
7	1.02823
8	1.02762
9	1.01035
