# Supplementary material for: Experimental and analytical datasets for pressure drop and flow distribution in a Z-type flat-plate solar absorber
Source: Data Brief. 2022 Apr 10;42:108162. doi: 10.1016/j.dib.2022.108162 (PMC9046628; doi:10.1016/j.dib.2022.108162)
Supplement: Supplementary file 1 [file mmc1.zip › 01 Fig. x_Data/Fig. 9_Data.xlsx]

## Sheet: V=0.050 m3 h-1
String number	Dimensionless flow rate, α
[-]	[-]
1	1.00097
2	1.02124
3	1.03708
4	1.0512
5	1.06283
6	1.07182
7	1.07818
8	1.08184
9	1.08295
10	1.08166
11	1.07806
12	1.05585
13	1.04649
14	1.03615
15	1.02444
16	1.01134
17	0.997271
18	0.982887
19	0.96825
20	0.953226
21	0.938575
22	0.934114
23	0.935035
24	0.936293
25	0.937911
26	0.939918
27	0.942106
28	0.944534
29	0.947593
30	0.950961
31	0.954008
32	0.956396
33	0.958839

## Sheet: V=0.055 m3 h-1
String number	Dimensionless flow rate, α
[-]	[-]
1	0.98217
2	0.998133
3	1.01421
4	1.02848
5	1.04011
6	1.04894
7	1.055
8	1.05819
9	1.05868
10	1.05662
11	1.0521
12	1.04525
13	1.03635
14	1.02582
15	1.01385
16	0.981426
17	0.965289
18	0.959832
19	0.959742
20	0.959577
21	0.960149
22	0.9616
23	0.96311
24	0.96469
25	0.966687
26	0.969153
27	0.971834
28	0.974796
29	0.978498
30	0.982554
31	0.986208
32	0.989052
33	0.991904

## Sheet: V=0.065 m3 h-1
String number	Dimensionless flow rate, α
[-]	[-]
1	0.934255
2	0.95886
3	0.976401
4	0.991832
5	1.00436
6	1.01384
7	1.02027
8	1.02354
9	1.02381
10	1.02125
11	1.01591
12	1.00794
13	0.997633
14	0.995428
15	0.997016
16	0.998597
17	0.999956
18	1.00112
19	1.00216
20	1.00307
21	1.00444
22	0.982818
23	0.984883
24	0.987049
25	0.989759
26	0.993069
27	0.996654
28	1.00059
29	1.00545
30	1.01074
31	1.01547
32	1.01913
33	1.0227

## Sheet: V=0.070 m3 h-1
String number	Dimensionless flow rate, α
[-]	[-]
1	0.933983
2	0.951846
3	0.969712
4	0.985396
5	0.997981
6	1.00732
7	1.01339
8	1.01609
9	1.01557
10	1.01201
11	1.00547
12	0.996086
13	0.994557
14	0.996451
15	0.998227
16	0.999888
17	1.00131
18	1.00252
19	1.00361
20	1.00455
21	1.00598
22	1.00801
23	1.01009
24	0.988277
25	0.99128
26	0.994935
27	0.998892
28	1.00323
29	1.00857
30	1.01435
31	1.01953
32	1.02352
33	1.02738

## Sheet: V=0.080 m3 h-1
String number	Dimensionless flow rate, α
[-]	[-]
1	0.91312
2	0.932293
3	0.9514
4	0.96808
5	0.981352
6	0.99106
7	0.997188
8	0.999574
9	0.998408
10	0.993956
11	0.994651
12	0.997055
13	0.999316
14	1.00144
15	1.00344
16	1.0053
17	1.00689
18	1.00823
19	1.00939
20	1.01037
21	1.01192
22	1.01415
23	1.01646
24	1.01888
25	1.02157
26	0.999973
27	1.00468
28	1.00984
29	1.01614
30	1.02296
31	1.02904
32	1.03371
33	1.03817

## Sheet: V=0.095 m3 h-1
String number	Dimensionless flow rate, α
[-]	[-]
1	0.891066
2	0.912386
3	0.933586
4	0.952022
5	0.966591
6	0.977118
7	0.983555
8	0.985809
9	0.989401
10	0.992492
11	0.995436
12	0.998234
13	1.00087
14	1.00335
15	1.00566
16	1.00779
17	1.00961
18	1.01115
19	1.01249
20	1.01362
21	1.0154
22	1.01799
23	1.02065
24	1.02342
25	1.02652
26	1.03001
27	1.03371
28	1.01322
29	1.02093
30	1.02924
31	1.03666
32	1.04233
33	1.04767

## Sheet: V=0.150 m3 h-1
String number	Dimensionless flow rate, α
[-]	[-]
1	0.856683
2	0.887935
3	0.918518
4	0.945381
5	0.959137
6	0.963725
7	0.96839
8	0.972967
9	0.977572
10	0.982125
11	0.986427
12	0.990479
13	0.994292
14	0.99789
15	1.00124
16	1.00433
17	1.00699
18	1.00925
19	1.0112
20	1.01283
21	1.01554
22	1.01955
23	1.0237
24	1.02802
25	1.03285
26	1.03828
27	1.04415
28	1.05058
29	1.05795
30	1.06571
31	1.04979
32	1.05903
33	1.06749

## Sheet: V=0.269 m3 h-1
String number	Dimensionless flow rate, α
[-]	[-]
1	0.926346
2	0.951034
3	0.96114
4	0.963731
5	0.967089
6	0.970553
7	0.973988
8	0.977323
9	0.980644
10	0.983899
11	0.986964
12	0.989848
13	0.992548
14	0.995084
15	0.997458
16	0.999662
17	1.00156
18	1.00318
19	1.00462
20	1.00587
21	1.00783
22	1.01065
23	1.01355
24	1.01655
25	1.01986
26	1.02352
27	1.02743
28	1.03166
29	1.03641
30	1.0413
31	1.04581
32	1.04969
33	1.0432

## Sheet: V=0.611 m3 h-1
String number	Dimensionless flow rate, α
[-]	[-]
1	0.944351
2	0.943127
3	0.944797
4	0.948308
5	0.952807
6	0.957417
7	0.961973
8	0.96639
9	0.970803
10	0.975145
11	0.979235
12	0.983085
13	0.986701
14	0.990116
15	0.993319
16	0.9963
17	0.998878
18	1.00111
19	1.0031
20	1.00483
21	1.00762
22	1.01167
23	1.01584
24	1.02017
25	1.02498
26	1.03032
27	1.03603
28	1.04222
29	1.04919
30	1.05635
31	1.06295
32	1.06854
33	1.07233

## Sheet: V=0.783 m3 h-1
String number	Dimensionless flow rate, α
[-]	[-]
1	0.941165
2	0.939869
3	0.941622
4	0.945314
5	0.950048
6	0.954894
7	0.959681
8	0.964321
9	0.968961
10	0.973531
11	0.977836
12	0.981886
13	0.985695
14	0.989297
15	0.992676
16	0.995824
17	0.99855
18	1.00092
19	1.00303
20	1.00488
21	1.00785
22	1.01218
23	1.01665
24	1.0213
25	1.02645
26	1.03219
27	1.03832
28	1.04496
29	1.05243
30	1.06012
31	1.06719
32	1.07316
33	1.0772

[truncated: 1 more sheets: V=0.950 m3 h-1]
